# Supplementary material for: APOE genotype, hypertension severity and outcomes after intracerebral haemorrhage
Source: Brain Commun. 2019 Sep 14;1(1):fcz018. doi: 10.1093/braincomms/fcz018 (PMC7425529; doi:10.1093/braincomms/fcz018)
Supplement: fcz018_Supplementary_Materials [file fcz018_supplementary_materials.zip]

Archive with 2 entries (2 files):
- fcz018_Supplementary_material_Appendix.pdf
- fcz018_Supplementary_material_Literature_Search_Summary.pdf
